# Supplementary material for: Economic Impact of Targeted and Immunotherapies in Treating Operable Esophageal and Non-Small Cell Lung Cancers
Source: Ann Thorac Surg Short Rep. 2025 Feb 5;3(4):1129–34. doi: 10.1016/j.atssr.2025.01.008 (PMC12711689; doi:10.1016/j.atssr.2025.01.008)
Supplement: Supplementary Table 3 [file mmc4.xlsx]

## Sheet: Sheet1
		EC
		CheckMate 577 - Nivolumab	frequency of AE		Average hospital cost per stay	Cost of treatment per HCUP Project	n = 8,602
		Fatigue	6	0.0117647	13770	162	1393524
		Diarrhea	2	0.00392157	8767	34.3804	295740
		Pruritus	2	0.00392157	12894	50.5647	434958
		Rash	4	0.00784314	8335	65.3725	562335
		Arthralgia	1	0.00196078	8782	17.2196	148123
		Increase in AST level	2	0.00392157	13242	51.9294	446697
							3.28138e+06
		NSCLC
		ADAURA - Osimertinib					n=14,463
		Diarrhea	8	0.0237389	8767	208.119	3.01002e+06
		Stomatitis	6	0.0178042	10613	188.955	2.73286e+06
		Pneumonia	4	0.0118694	12140	144.095	2.08405e+06
		Hypertension	3	0.00890208	9370	83.4125	1.20639e+06
		Electrocardiogram QT prolonged	3	0.00890208	14481	128.911	1.86444e+06
		Paronychia	3	0.00890208	14178	126.214	1.82543e+06
		Femur fracture	2	0.00593472	20201	119.887	1.73393e+06
		Gastroenteritis	2	0.00593472	10035	59.5549	861342
		Upper RTI	2	0.00593472	9336	55.4065	801345
		Upper RTI viral	2	0.00593472	9336	55.4065	801345
		Cataract	2	0.00593472	16895	100.267	1.45016e+06
							1.83713e+07
		CheckMate 816 (original trial), data from CheckMate 026 used for isolated Nivolumab Adverse events without chemotherapy					n= 50,409
		Fatigue	3	0.011236	13770	154.719	7.79924e+06
		Diarrhea	3	0.011236	8767	98.5056	4.96557e+06
		Decreased appetite	1	0.00374532	12113	45.367	2.28691e+06
		Nausea	1	0.00374532	7792	29.1835	1.47111e+06
		Rash	2	0.00749064	8335	62.4345	3.14726e+06
		Anemia	1	0.00374532	9319	34.9026	1.75941e+06
		Thrombocytopenia	1	0.00374532	18445	69.0824	3.48237e+06
		Neutrophil count decreased	1	0.00374532	19211	71.9513	3.62699e+06
							2.85389e+07
		IMpower010- atezolizumab					n = 70,602
		Pyrexia	4	0.00808081	8684	70.1737	4.95441e+06
		Arthralgia	2	0.0040404	8782	35.4828	2.50516e+06
		Rash	7	0.0141414	8335	117.869	8.32177e+06
		Hepatitis	20	0.040404	13242	535.03	3.77742e+07
		Pneumonitis	4	0.00808081	12140	98.101	6.92613e+06
							6.04817e+07
		PEARLS-Pembrolizumab					n = 70,602
		Increased bodyweight	6	0.0103448	13865	143.431	1.01265e+07
		Arthralgia	4	0.00689655	8782	60.5655	4.27605e+06
		Diarrhoea	7	0.012069	8767	105.809	7.4703e+06
		Hypertension	35	0.0603448	9370	565.431	3.99206e+07
		Dyspnoea	8	0.0137931	7427	102.441	7.23257e+06
		Increased alanine aminotransferase	4	0.00689655	13242	91.3241	6.44767e+06
		Pneumonitis	5	0.00862069	12140	104.655	7.38886e+06
							8.28625e+07
